# Supplementary material for: MicroRNAs and genes regulating responses to hypoxia and inflammation expression levels in blood leukocytes as potential biomarkers of initial oxygen deficiency tolerance
Source: Front Mol Biosci. 2026 Apr 1;13:1796967. doi: 10.3389/fmolb.2026.1796967 (PMC13079197; doi:10.3389/fmolb.2026.1796967)
Supplement: Supplementary file 2 [file DataSheet2.xlsx]

## Sheet: Лист1
	Group	Before sublethal hypoxic exposure							After sublethal hypoxic exposure
		Hif1a	Epas1	Hif3a	Arnt	Egln1	Vegf	Epo	Hif1a	Epas1	Hif3a	Arnt	Egln1	Vegf	Epo
	Tolerant	0.000171	0.000625	0	0.004233	0.00281	0.003008	0.000942	0.108602	6.54379	0.641457	4.05661	0.003569	0	0.787349
	Tolerant	0.000275	0.000338	0	0.0081	0.001742	0.000415	0.000189	0.002715	0.091553	0.0155	0.085508	0.003449	0.003954	0.01777
	Tolerant	0.000139	0.000106	0	0.003569	0.003569	0.003449	0.000266	0.005022	0.079862	0.006164	0.101431	0.004091	0.001009	0.014477
	Tolerant	0.000338	0.00021	0	0.005377	0.003693	0	7.03e-05	0.181275	8.03209	1.0707	6.11171	0.003449	0.085508	1.45602
	Tolerant	8.62e-05	0.00085	0	0.009609	0.002212	0.003569	0.000203	0.002907	0.091553	0.011398	0.101431	0.005022	0.001997	1.01969
	Tolerant	0.000285	0.000388	0	0.008382	0.001419	0	0.00314	0.004921	3.26989	0.09854	1.21658	0.002289	0.001598	0.92146
	Susceptible	0.003693	0.027702	0.009943	0.003569	0.035184	0.000509	0.002624	0.011794	0.200834	0.040334	0.31309	0.019026	0.003449	0.101431
	Susceptible	0.000429	0.001419	0	0.05485	0.02966	0.002536	0.030086	0.238234	3.9204	0.760911	4.81205	0.124501	0.003821	1.45602
	Susceptible	0.001238	0.004091	4.83e-05	0.008673	0.009286	0	0.009286	1.02156	23.9603	7.50174	54.3865	0.098025	0	3.66154
	Susceptible	0.000492	0.002536	0.002369	0.008382	0.047845	0.003821	0.000106	0.230234	4.19756	0.440557	3.08672	0.03898	0	1.14639
	Susceptible	0.000604	0.003008	0.006164	0.003693	0.020371	0	0.047845	0.51117	1.00365	5.00315	2.11257	0.041462	0.002645	1.56347
	Susceptible	0.001371	0.026772	0.007066	0.049508	0.031459	0	0.00281	0.89635	9.12654	1.00014	12.6985	0.0126849	0.001069	0.99847

## Sheet: Лист2
	Group	Before sublethal hypoxic exposure								After sublethal hypoxic exposure
		rno-miR-210-5p	rno-miR-210-3p	rno-miR-107-5p	rno-miR-107-3p	rno-miR-145-5p	rno-miR-145-3p	rno-miR-155-5p	rno-miR-155-3p	rno-miR-210-5p	rno-miR-210-3p	rno-miR-107-5p	rno-miR-107-3p	rno-miR-145-5p	rno-miR-145-3p	rno-miR-155-5p	rno-miR-155-3p
	Tolerant	68200.6	62618.9	4343.67	118045	30174.8	1.38922	52.5603	14886.1	56183.6	66192.6	3630.63	23276.2	36535.1	4068.43	56.9205	11491
	Tolerant	75559.4	56520.4	2602.3	86805.7	33430.6	566.792	69.0755	10946.7	64408.4	70872.2	2957.89	4.04e-06	34122.8	2700.39	30.7801	15151.5
	Tolerant	68200.6	62618.9	3920.64	29099.4	38324.6	59.4879	52.5603	12127.8	49009.1	52116.7	3887.31	97703.1	35308.3	969.236	18.4404	10371.9
	Tolerant	78184.6	54622.6	5152.56	78351.7	32308.1	2727.43	37.353	10946.7	60155.6	59746.1	4162.13	91251.9	32977	1502.32	37.7807	12730.9
	Tolerant	65910.6	60516.2	3086.91	26265.4	32308.1	477.812	39.9937	13436.4	66646.3	59746.1	4306.74	94422.4	31869.7	798.136	22.1955	10119.4
	Tolerant	70570.3	60516.2	4197.82	5.84e-09	41034	1474.87	32.5831	12127.8	65892.3	55974.4	5419.21	59484.1	30198.6	1010.97	36.1198	16003.7
	Susceptible	46840.6	36255.4	29411.7	122146	35794	1243.34	10.9227	4660.69	73837.3	50366.7	2669.83	58534.2	49683.2	4209.78	41.8572	13630.9
	Susceptible	40859.2	35038.1	15904.5	32239.2	37037.7	1634.01	17.0279	2792.23	71358	59746.1	2858.57	104610	35308.3	4507.4	67.5204	9361.77
	Susceptible	42278.8	28545.7	23157.2	92942.6	26321.5	1938.3	20.1989	3546.37	79057.4	68492.4	5469.93	104610	37804.5	2609.72	16.6445	12730.9
	Susceptible	61558.6	54622.6	4056.86	102971	37037.7	1634.01	39.9937	7021.82	60155.6	68492.4	3756.78	31652.7	31869.7	3429.73	55.0093	11105.1
	Susceptible	78184.6	52788.5	2983.26	22911.4	52116.7	2920.25	39.9937	11720.6	57996.3	51748.9	6914.32	99102.4	40981.9	1981.66	37.9954	8265.91
	Susceptible	75559.4	58484.2	4494.59	78351.7	28182.4	1810.32	42.8212	9548.8	74038.9	48117.2	7025.79	61003.2	30116	2897.14	50.1127	10006.2

## Sheet: Лист3
	Group	Before sublethal hypoxic exposure				After sublethal hypoxic exposure
		Nfkb	Il1b	Tnfa	Tgfb	Nfkb	Il1b	Tnfa	Tgfb
	Tolerant	0.0155	1.0707	0.043186	0.041736	10.5559	206.058	18.8651	0.230234
	Tolerant	0.009286	9.19886	0.215032	0.07718	0.147685	3.9204	0.292417	0.246511
	Tolerant	0.002212	1.78717	0.147685	0.062879	0.137934	3.08672	0.152817	0.169305
	Tolerant	0.003008	1.0707	0.169305	0.104955	12.9567	228.291	14.8535	0.230234
	Tolerant	0.003333	7.8723	0.16362	0.034002	0.152817	3.08672	0.187573	0.175188
	Tolerant	0.007566	5.90649	0.440557	0.079862	6.31548	48.8746	10.3447	0.20984
	Susceptible	0.067324	0.760911	0.025004	0.094734	1.03475	14.3547	2.0488	0.082637
	Susceptible	0.006599	0.686806	0.085508	0.082637	15.9035	199.138	26.5456	0.11628
	Susceptible	0.007566	1.84926	0.230234	0.072084	62.3483	704.67	100.575	0.440557
	Susceptible	0.03898	1.18622	0.07718	0.091553	11.6949	146.439	19.5206	0.273109
	Susceptible	0.027702	4.65047	0.90261	0.047845	22.5947	226.49	7.96584	0.18962
	Susceptible	0.058727	0.872302	0.074589	0.047845	4.36525	89.2658	31.6614	0.22214

## Sheet: Лист4
	Group	Neutrophils in the interalveolar septa
	Tolerant	1.7
	Tolerant	1.4
	Tolerant	1.7
	Tolerant	1.7
	Tolerant	1.4
	Tolerant	1.9
	Susceptible	2.1
	Susceptible	3.3
	Susceptible	3
	Susceptible	2.5
	Susceptible	3.8
	Susceptible	3.5
